# Supplementary material for: HIV-1 vif mediates ubiquitination of the proximal protomer in the APOBEC3H dimer to induce degradation
Source: Nat Commun. 2025 Jul 1;16:5879. doi: 10.1038/s41467-025-60984-y (PMC12217271; doi:10.1038/s41467-025-60984-y)
Supplement: Supplementary file 3 — Supplementary Data 1 [file 41467_2025_60984_MOESM3_ESM.xlsx]

## Sheet: PeptideGroups
	Trypsin digested NO IP sample
Confidence	Annotated Sequence	Ubi site	# PSMs	Abundance: F6: Sample	XCorr (by Search Engine): Sequest HT	Master Protein Accessions	Positions in Master Proteins	Modifications	# Missed Cleavages	Theo. MH+ [Da]	Quan Info	Found in Sample: [S6] F6: Sample	Confidence (by Search Engine): Sequest HT	Top Apex RT [min]
High	[-].MALLTAETFR.[L]		2	8429241	3.34	NP_001136078.1	NP_001136078.1 [1-10]		0	1152.61		High	High	37.07
High	[-].MALLTAETFR.[L]		6	2116327792	2.64	NP_001136078.1	NP_001136078.1 [1-10]	1xMet-loss [N-Term]	0	1021.57		High	High	32.87
High	[-].MALLTAETFRLQFNNR.[R]		4	9.20741e+07	0.52	NP_001136078.1	NP_001136078.1 [1-16]	2xDeamidated [N15; N/Q]; 1xMet-loss [N-Term]	1	1795.93		High	High	21.67
High	[K].ALLCYQLTPQNGSTPTR.[G]		2	10643289	5.3	NP_001136078.1	NP_001136078.1 [28-44]	1xCarbamidomethyl [C4]	0	1919.96		High	High	34.47
High	[K].ALLCYQLTPQNGSTPTR.[G]		8	2514524196	5.42	NP_001136078.1	NP_001136078.1 [28-44]	1xCarbamidomethyl [C4]; 1xDeamidated [N11]	0	1920.95		High	High	35.71
High	[K].ALLCYQLTPQNGSTPTR.[G]		2		5.01	NP_001136078.1	NP_001136078.1 [28-44]	1xCarbamidomethyl [C4]; 2xDeamidated [Q6; N11]	0	1921.93	No Quan Values	High	High
High	[K].KKCHAEICFINEIK.[S]	1xUbquitin-K [K51]	2		2.24	NP_001136078.1	NP_001136078.1 [51-64]	2xCarbamidomethyl [C3; C8]; 1xDeamidated [N11]; 1xUbquitin-K [K1]	2	1904.94	No Quan Values	High	High
Medium	[K].KKCHAEICFINEIK.[S]	1xUbquitin-K [K51]	8	2966860	2.05	NP_001136078.1	NP_001136078.1 [51-64]	2xCarbamidomethyl [C3; C8]; 1xUbquitin-K [K]	2	1903.95		Medium	Medium	39.65
High	[K].LVDFIQAHDHLNLR.[I]		135	5.06418e+09	5.66	NP_001136078.1	NP_001136078.1 [92-105]		0	1690.9		High	High	33.69
Medium	[K].LVDFIQAHDHLNLR.[I]		1		2.57	NP_001136078.1	NP_001136078.1 [92-105]	1xDeamidated [Q6]	0	1691.89	No Quan Values	Medium	Medium
Medium	[K].LVDFIQAHDHLNLRIFASR.[L]		1	5.19653e+06	1.62	NP_001136078.1	NP_001136078.1 [92-110]		1	2265.23		Medium	Medium	31.9
High	[K].MLEELDK.[N]		7	5.15159e+09	2.65	NP_001136078.1	NP_001136078.1 [162-168]		0	877.434		High	High	27.7
Medium	[K].MLEELDK.[N]		2	90053426	2.2	NP_001136078.1	NP_001136078.1 [162-168]	1xOxidation [M1]	0	893.428		Medium	Medium	24.75
Medium	[K].MLEELDK.[N]	1xUbquitin-K [K168]	1	234538768	2.23	NP_001136078.1	NP_001136078.1 [162-168]	1xUbquitin-K [K7]	0	991.476		Medium	Medium	27.51
High	[K].MLEELDKNSR.[A]	1xUbquitin-K [K168]	2	1.31347e+07	3.43	NP_001136078.1	NP_001136078.1 [162-171]	1xDeamidated [N8]; 1xUbquitin-K [K7]	1	1349.64		High	High	26.17
High	[K].MLEELDKNSR.[A]	1xUbquitin-K [K168]	2	36780331	3.74	NP_001136078.1	NP_001136078.1 [162-171]	1xUbquitin-K [K7]	1	1348.65		High	High	25.73
Medium	[R].GYFENKK.[K]	1xUbquitin-K [K50]	1	44426700	2.2	NP_001136078.1	NP_001136078.1 [45-51]	1xUbquitin-K [K7]	1	999.489		Medium	Medium	21.75
Medium	[R].GYFENKKK.[C]	1xUbquitin-K [K50]	1	2.24699e+06	2.36	NP_001136078.1	NP_001136078.1 [45-52]	1xUbquitin-K [K6]	2	1127.58		Medium	Medium	19.69
High	[R].GYFENKKKCHAEICFINEIK.[S]	3xUbquitin-K [K50; K51; K52]	1	3.45821e+06	0.53	NP_001136078.1	NP_001136078.1 [45-64]	2xCarbamidomethyl [C9; C14]; 1xDeamidated [N5]; 3xUbquitin-K [K6; K7; K8]	3	2871.36		High	High	22.82
High	[R].GYFENKKKCHAEICFINEIK.[S]	3xUbquitin-K [K50; K51; K52]	2	1.6699e+07	0.85	NP_001136078.1	NP_001136078.1 [45-64]	2xCarbamidomethyl [C9; C14]; 3xUbquitin-K [K6; K7; K8]	3	2870.37		High	High	37.8
High	[R].KALLCYQLTPQNGSTPTR.[G]	1xUbquitin-K [K27]	1		4.22	NP_001136078.1	NP_001136078.1 [27-44]	1xCarbamidomethyl [C5]; 2xDeamidated [Q7; N12]; 1xUbquitin-K [K1]	1	2164.07	No Quan Values	High	High
Medium	[R].KALLCYQLTPQNGSTPTRGYFENK.[K]	1xUbquitin-K [K50]	1		2.67	NP_001136078.1	NP_001136078.1 [27-50]	1xCarbamidomethyl [C5]; 1xDeamidated [Q7]; 1xUbquitin-K [K1]	2	2901.42	No Quan Values	Medium	Medium
Medium	[R].KALLCYQLTPQNGSTPTRGYFENK.[K]	1xUbquitin-K [K50]	5	3.30806e+06	2.64	NP_001136078.1	NP_001136078.1 [27-50]	1xCarbamidomethyl [C5]; 2xDeamidated [N/Q]; 1xUbquitin-K [K]	2	2902.4		Medium	Medium	48.36
Medium	[R].KALLCYQLTPQNGSTPTRGYFENKK.[K]	1xUbquitin-K [K50]	1		2.85	NP_001136078.1	NP_001136078.1 [27-51]	1xCarbamidomethyl [C5]; 2xDeamidated [Q7; N23]; 1xUbquitin-K [K24]	3	3030.5	No Quan Values	Medium	Medium
High	[R].LLCGSQVPVEVMGLPEFNDCWENFVDHEKPLSFDPCK.[M]	2xUbquitin-K [K153; K161]	1		0.86	NP_001136078.1	NP_001136078.1 [125-161]	3xCarbamidomethyl [C3; C20; C36]; 2xDeamidated [Q6; N23]; 2xUbquitin-K [K29; K37]	0	4623.06	No Quan Values	High	High
High	[R].LLCGSQVPVEVMGLPEFNDCWENFVDHEKPLSFDPCK.[M]	2xUbquitin-K [K153; K161]	2		1.07	NP_001136078.1	NP_001136078.1 [125-161]	3xCarbamidomethyl [C3; C20; C36]; 2xUbquitin-K [K29; K37]	0	4621.09	No Quan Values	High	High
Medium	[R].LQFNNR.[R]		1	99360496	2.28	NP_001136078.1	NP_001136078.1 [11-16]	1xDeamidated [N5]	0	792.4		Medium	Medium	25.19
Medium	[R].RPYYPR.[K]		14	697388001	2.45	NP_001136078.1	NP_001136078.1 [21-26]		0	851.452		Medium	Medium	21.19
	Trypsin digested K-ɛ-GG IP sample
Annotated Sequence	Ubi Site	%	%	sum	Intensity	XCorr	Precursor Abundance	Master Protein Accessions	# Missed Cleavages	Charge	Modifications	Original Precursor Charge	DeltaScore	DeltaCn	Rank	Search Engine Rank	m/z [Da]	MH+ [Da]	Theo. MH+ [Da]	DeltaM [ppm]	Deltam/z [Da]	Activation Type	NCE [%]	MS Order	Isolation Interference [%]	Ion Inject Time [ms]	RT [min]	First Scan	Spectrum File	File ID	Quan Info	Apex RT [min]
[R].GYFENkK.[K]	K50(UB-K)	0.631966	0.615849	5.03025e+08	43476628	1.4	40305340	NP_001136078.1	1	3	K6(UB-K)	3	0.0357	0	1	1	333.834	999.488	999.489	-1.28	-0.00043	HCD (High Energy Collision Dissociation)	30	MS2	1.7246	5.747	23.0536	7370	P1503_A_TRYP_PTMSCAN.raw	F8		22.92
[R].GYFENKk.[K]	K51(UB-K)	0.365227	0.365152	2.98256e+08	42216488	1.55	41485896	NP_001136078.1	1	3	K7(UB-K)	3	1	0	1	1	333.834	999.489	999.489	-0.46	-0.00015	HCD (High Energy Collision Dissociation)	30	MS2	2.7746	4.146	23.7289	7971	P1503_A_TRYP_PTMSCAN.raw	F8		23.69
[R].GYFENKKk.[C]	K52(UB-K)	7.43061e-05	7.43061e-05	60693.1	60693.1	0.79		NP_001136078.1	2	2	K8(UB-K)	2	1	0	1	1	564.296	1127.59	1127.58	0.63	0.00036	HCD (High Energy Collision Dissociation)	30	MS2	40.396	23	25.3226	9589	P1503_A_TRYP_PTMSCAN.raw	F8
[R].GYFENkkK.[C]	K50(UB-K); K51(UB-K)	0.00151505	0.00151505	1.23749e+06	228472	1.39		NP_001136078.1	2	3	K6(UB-K); K7(UB-K)	3	0.0216	0	1	1	414.547	1241.63	1241.63	-0.73	-0.0003	HCD (High Energy Collision Dissociation)	30	MS2	15.5997	247	25.6839	9966	P1503_A_TRYP_PTMSCAN.raw	F8
[R].GYFENKkk.[C]	K51(UB-K); K52(UB-K)	0.00121767	0.00121767	994590	231390	1.76		NP_001136078.1	2	3	K7(UB-K); K8(UB-K)	3	0.0114	0	1	1	414.548	1241.63	1241.63	0.6	0.00025	HCD (High Energy Collision Dissociation)	30	MS2	42.2478	247	23.9682	8204	P1503_A_TRYP_PTMSCAN.raw	F8
[R].GYFENKkK.[C]	K7(UB-K)		7.43061e-05	60693.1	60693.1	0.79		NP_001136078.1	2	2	K7(UB-K)	2	1	0	1	3	564.296	1127.59	1127.58	0.63	0.00036	HCD (High Energy Collision Dissociation)	30	MS2	40.396	23	25.3226	9589	P1503_A_TRYP_PTMSCAN.raw	F8
[R].GYFENkKK.[C]	K6(UB-K)		0.0161172	1.31645e+07	671288	2.21	637052	NP_001136078.1	2	3	K6(UB-K)	3	0.0769	0	1	1	376.533	1127.58	1127.58	-1.22	-0.00046	HCD (High Energy Collision Dissociation)	30	MS2	36.4951	97.73	25.7472	10030	P1503_A_TRYP_PTMSCAN.raw	F8		25.85
[R].GYFENKK.[K]					219099	1.28	207495	NP_001136078.1	1	2		2	1	0	1	1	443.227	885.446	885.446	-0.59	-0.00026	HCD (High Energy Collision Dissociation)	30	MS2	49.3728	23	23.5054	7778	P1503_A_TRYP_PTMSCAN.raw	F8		23.69
[R].GYFENKK.[K]					204169	1.13	207495	NP_001136078.1	1	2		2	1	0	1	1	443.227	885.446	885.446	-0.52	-0.00023	HCD (High Energy Collision Dissociation)	30	MS2	63.741	23	24.1882	8408	P1503_A_TRYP_PTMSCAN.raw	F8		23.69
[R].GYFENKK.[K]					183802	1.19	207495	NP_001136078.1	1	2		2	1	0	1	1	443.227	885.447	885.446	0.24	0.00011	HCD (High Energy Collision Dissociation)	30	MS2	54.7944	23	23.846	8085	P1503_A_TRYP_PTMSCAN.raw	F8		23.69
[R].GYFENKK.[K]					179378	1.23	207495	NP_001136078.1	1	2		2	1	0	1	1	443.227	885.446	885.446	-0.59	-0.00026	HCD (High Energy Collision Dissociation)	30	MS2	50.1753	23	23.4163	7688	P1503_A_TRYP_PTMSCAN.raw	F8		23.69
[R].GYFENKK.[K]					175818	1.27	207495	NP_001136078.1	1	2		2	1	0	1	1	443.226	885.445	885.446	-1.27	-0.00056	HCD (High Energy Collision Dissociation)	30	MS2	47.9535	23	23.1612	7468	P1503_A_TRYP_PTMSCAN.raw	F8		23.69
[R].GYFENKK.[K]					155102	1.15		NP_001136078.1	1	2		2	1	0	1	1	443.226	885.445	885.446	-1.89	-0.00084	HCD (High Energy Collision Dissociation)	30	MS2	55.3366	23	22.8114	7157	P1503_A_TRYP_PTMSCAN.raw	F8
[R].GYFENKK.[K]					154903	1.03	207495	NP_001136078.1	1	2		2	1	0	1	1	443.227	885.446	885.446	-0.52	-0.00023	HCD (High Energy Collision Dissociation)	30	MS2	77.9746	23	24.5294	8756	P1503_A_TRYP_PTMSCAN.raw	F8		23.69
[R].GYFENKK.[K]					152473	1.1	166517	NP_001136078.1	1	2		2	1	0	1	1	443.226	885.445	885.446	-1.76	-0.00078	HCD (High Energy Collision Dissociation)	30	MS2	54.3317	23	22.1151	6537	P1503_A_TRYP_PTMSCAN.raw	F8		21.97
[R].GYFENKK.[K]					148147	1.16	166517	NP_001136078.1	1	2		2	1	0	1	1	443.227	885.446	885.446	-0.59	-0.00026	HCD (High Energy Collision Dissociation)	30	MS2	54.1253	23	22.4675	6842	P1503_A_TRYP_PTMSCAN.raw	F8		21.97
[R].GYFENKK.[K]					110708	0.72	207495	NP_001136078.1	1	2		2	1	0	1	1	443.227	885.446	885.446	-0.1	-5e-05	HCD (High Energy Collision Dissociation)	30	MS2	89.5559	23	24.8799	9119	P1503_A_TRYP_PTMSCAN.raw	F8		23.69
[R].GYFENkK.[K]	K6(UB-K)				42216488	1.55	41485896	NP_001136078.1	1	3	K6(UB-K)	3	1	0	1	2	333.834	999.489	999.489	-0.46	-0.00015	HCD (High Energy Collision Dissociation)	30	MS2	2.7746	4.146	23.7289	7971	P1503_A_TRYP_PTMSCAN.raw	F8		23.69
[R].GYFENkK.[K]	K6(UB-K)				41540860	1.47	40305340	NP_001136078.1	1	3	K6(UB-K)	3	0.0408	0	1	1	333.834	999.488	999.489	-1.37	-0.00046	HCD (High Energy Collision Dissociation)	30	MS2	0.614185	2.671	23.0493	7363	P1503_A_TRYP_PTMSCAN.raw	F8		22.92
[R].GYFENkK.[K]	K6(UB-K)				40529744	1.41	40305340	NP_001136078.1	1	3	K6(UB-K)	3	0.0071	0	1	1	333.834	999.488	999.489	-1.1	-0.00037	HCD (High Energy Collision Dissociation)	30	MS2	0.512183	2.964	22.7101	7061	P1503_A_TRYP_PTMSCAN.raw	F8		22.92
[R].GYFENkK.[K]	K6(UB-K)				40498128	1.35	41485896	NP_001136078.1	1	3	K6(UB-K)	3	0.037	0	1	1	333.834	999.489	999.489	-0.55	-0.00018	HCD (High Energy Collision Dissociation)	30	MS2	2.31735	1.559	23.3882	7658	P1503_A_TRYP_PTMSCAN.raw	F8		23.69
[R].GYFENkK.[K]	K6(UB-K)				35937272	1.34	41485896	NP_001136078.1	1	3	K6(UB-K)	3	0.0373	0	1	1	333.835	999.489	999.489	-0.37	-0.00012	HCD (High Energy Collision Dissociation)	30	MS2	2.73273	1.735	24.0684	8298	P1503_A_TRYP_PTMSCAN.raw	F8		23.69
[R].GYFENkK.[K]	K6(UB-K)				34616648	1.43	41485896	NP_001136078.1	1	3	K6(UB-K)	3	0.035	0	1	1	333.834	999.489	999.489	-0.46	-0.00015	HCD (High Energy Collision Dissociation)	30	MS2	4.31142	2.686	24.4056	8625	P1503_A_TRYP_PTMSCAN.raw	F8		23.69
[R].GYFENkK.[K]	K6(UB-K)				32330268	1.35	41485896	NP_001136078.1	1	3	K6(UB-K)	3	0.0296	0	1	1	333.835	999.489	999.489	-0.09	-3e-05	HCD (High Energy Collision Dissociation)	30	MS2	4.57281	2.572	24.4871	8711	P1503_A_TRYP_PTMSCAN.raw	F8		23.69
[R].GYFENkK.[K]	K6(UB-K)				15264593	1.87	15424838	NP_001136078.1	1	2	K6(UB-K)	2	0.0214	0	1	1	500.248	999.489	999.489	-0.14	-7e-05	HCD (High Energy Collision Dissociation)	30	MS2	6.20426	8.363	23.7535	7996	P1503_A_TRYP_PTMSCAN.raw	F8		23.62
[R].GYFENkK.[K]	K6(UB-K)				14562620	1.68	15424838	NP_001136078.1	1	2	K6(UB-K)	2	0.0179	0	1	1	500.248	999.489	999.489	-0.08	-4e-05	HCD (High Energy Collision Dissociation)	30	MS2	3.15235	5.504	24.0914	8320	P1503_A_TRYP_PTMSCAN.raw	F8		23.62
[R].GYFENkK.[K]	K6(UB-K)				14459340	1.66	15424838	NP_001136078.1	1	2	K6(UB-K)	2	0.0241	0	1	1	500.248	999.489	999.489	-0.51	-0.00025	HCD (High Energy Collision Dissociation)	30	MS2	2.64575	4.194	23.4114	7680	P1503_A_TRYP_PTMSCAN.raw	F8		23.62
[R].GYFENkK.[K]	K6(UB-K)				14395563	1.7	14774269	NP_001136078.1	1	2	K6(UB-K)	2	0.0353	0	1	1	500.248	999.488	999.489	-0.93	-0.00047	HCD (High Energy Collision Dissociation)	30	MS2	0.516334	5.574	22.7328	7083	P1503_A_TRYP_PTMSCAN.raw	F8		22.77
[R].GYFENkK.[K]	K6(UB-K)				14309099	1.76	14774269	NP_001136078.1	1	2	K6(UB-K)	2	0.017	0	1	1	500.248	999.488	999.489	-1.12	-0.00056	HCD (High Energy Collision Dissociation)	30	MS2	2.27169	23	23.0717	7384	P1503_A_TRYP_PTMSCAN.raw	F8		22.77
[R].GYFENkK.[K]	K6(UB-K)				14087826	1.87	15424838	NP_001136078.1	1	2	K6(UB-K)	2	0.0214	0	1	1	500.248	999.489	999.489	-0.51	-0.00025	HCD (High Energy Collision Dissociation)	30	MS2	6.82662	10.997	24.0921	8321	P1503_A_TRYP_PTMSCAN.raw	F8		23.62
[R].GYFENkK.[K]	K6(UB-K)				13520380	1.79	15424838	NP_001136078.1	1	2	K6(UB-K)	2	0.0223	0	1	1	500.248	999.489	999.489	-0.51	-0.00025	HCD (High Energy Collision Dissociation)	30	MS2	6.24192	8.373	23.412	7681	P1503_A_TRYP_PTMSCAN.raw	F8		23.62
[R].GYFENkK.[K]	K6(UB-K)				12858270	1.68	14774269	NP_001136078.1	1	2	K6(UB-K)	2	0.0238	0	1	1	500.248	999.488	999.489	-1.67	-0.00083	HCD (High Energy Collision Dissociation)	30	MS2	0.171509	8.702	22.3895	6770	P1503_A_TRYP_PTMSCAN.raw	F8		22.77
[R].GYFENkK.[K]	K6(UB-K)				12712616	1.64	14774269	NP_001136078.1	1	2	K6(UB-K)	2	0.0366	0	1	1	500.248	999.488	999.489	-1.36	-0.00068	HCD (High Energy Collision Dissociation)	30	MS2	4.19523	7.039	22.1496	6570	P1503_A_TRYP_PTMSCAN.raw	F8		22.77
[R].GYFENkK.[K]	K6(UB-K)				12485487	1.64	15424838	NP_001136078.1	1	2	K6(UB-K)	2	0.0244	0	1	1	500.248	999.49	999.489	0.17	8e-05	HCD (High Energy Collision Dissociation)	30	MS2	3.32108	4.8	24.4335	8655	P1503_A_TRYP_PTMSCAN.raw	F8		23.62
[R].GYFENkK.[K]	K6(UB-K)				11983421	1.9	15424838	NP_001136078.1	1	2	K6(UB-K)	2	0.0158	0	1	1	500.248	999.489	999.489	-0.08	-4e-05	HCD (High Energy Collision Dissociation)	30	MS2	7.53305	9.358	24.4341	8656	P1503_A_TRYP_PTMSCAN.raw	F8		23.62
[R].GYFENkK.[K]	K6(UB-K)				10969332	1.61	14774269	NP_001136078.1	1	2	K6(UB-K)	2	0.0311	0	1	1	500.248	999.488	999.489	-1.61	-0.0008	HCD (High Energy Collision Dissociation)	30	MS2	0.0721811	7.093	22.0474	6481	P1503_A_TRYP_PTMSCAN.raw	F8		22.77
[R].GYFENkK.[K]	K6(UB-K)				8446865	1.75	15424838	NP_001136078.1	1	2	K6(UB-K)	2	0.0171	0	1	1	500.249	999.49	999.489	0.53	0.00027	HCD (High Energy Collision Dissociation)	30	MS2	9.92434	8.374	24.7815	9014	P1503_A_TRYP_PTMSCAN.raw	F8		23.62
[R].GYFENkK.[K]	K6(UB-K)				5.09899e+06	1.61	15424838	NP_001136078.1	1	2	K6(UB-K)	2	0.0435	0	1	1	500.248	999.49	999.489	0.23	0.00011	HCD (High Energy Collision Dissociation)	30	MS2	12.843	9.572	25.1275	9381	P1503_A_TRYP_PTMSCAN.raw	F8		23.62
[R].GYFENkK.[K]	K6(UB-K)				5090217	1.44	41485896	NP_001136078.1	1	3	K6(UB-K)	3	1	0	1	1	333.835	999.489	999.489	-0.37	-0.00012	HCD (High Energy Collision Dissociation)	30	MS2	17.4771	17.83	25.7743	10059	P1503_A_TRYP_PTMSCAN.raw	F8		23.69
[R].GYFENkK.[K]	K6(UB-K)				3.27062e+06	1.66	15424838	NP_001136078.1	1	2	K6(UB-K)	2	0.0241	0	1	1	500.248	999.49	999.489	0.23	0.00011	HCD (High Energy Collision Dissociation)	30	MS2	14.4057	22.335	25.4651	9740	P1503_A_TRYP_PTMSCAN.raw	F8		23.62
[R].GYFENkK.[K]	K6(UB-K)				2185913	1.64	15424838	NP_001136078.1	1	2	K6(UB-K)	2	0.0244	0	1	1	500.248	999.489	999.489	-0.02	-1e-05	HCD (High Energy Collision Dissociation)	30	MS2	14.4864	35.969	25.8038	10091	P1503_A_TRYP_PTMSCAN.raw	F8		23.62
[R].GYFENkK.[K]	K6(UB-K)				1.44775e+06	1.75		NP_001136078.1	1	2	K6(UB-K)	2	0.0229	0	1	1	500.248	999.49	999.489	0.29	0.00014	HCD (High Energy Collision Dissociation)	30	MS2	13.5655	56.401	26.1397	10448	P1503_A_TRYP_PTMSCAN.raw	F8
[R].GYFENkK.[K]	K6(UB-K)				1.10473e+06	1.45		NP_001136078.1	1	3	K6(UB-K)	3	0.0414	0	1	1	333.834	999.489	999.489	-0.55	-0.00018	HCD (High Energy Collision Dissociation)	30	MS2	24.4856	55.202	27.4816	11875	P1503_A_TRYP_PTMSCAN.raw	F8
[R].GYFENkK.[K]	K6(UB-K)				868996	1.72		NP_001136078.1	1	2	K6(UB-K)	2	0.0291	0	1	1	500.248	999.49	999.489	0.17	8e-05	HCD (High Energy Collision Dissociation)	30	MS2	13.0373	73.192	26.4865	10812	P1503_A_TRYP_PTMSCAN.raw	F8
[R].GYFENkK.[K]	K6(UB-K)				553171	1.68		NP_001136078.1	1	2	K6(UB-K)	2	0.0238	0	1	1	500.248	999.489	999.489	-0.32	-0.00016	HCD (High Energy Collision Dissociation)	30	MS2	15.4356	118.277	26.8241	11167	P1503_A_TRYP_PTMSCAN.raw	F8
[R].GYFENkK.[K]	K6(UB-K)				456895	1.74		NP_001136078.1	1	2	K6(UB-K)	2	0.023	0	1	1	500.248	999.489	999.489	0.04	2e-05	HCD (High Energy Collision Dissociation)	30	MS2	6.92828	181.463	27.1688	11539	P1503_A_TRYP_PTMSCAN.raw	F8
[R].GYFENkK.[K]	K6(UB-K)				362738	1.66		NP_001136078.1	1	2	K6(UB-K)	2	0.0181	0	1	1	500.248	999.489	999.489	0.04	2e-05	HCD (High Energy Collision Dissociation)	30	MS2	19.6105	202.151	27.5115	11907	P1503_A_TRYP_PTMSCAN.raw	F8
[R].GYFENkK.[K]	K6(UB-K)				250392	1.21		NP_001136078.1	1	2	K6(UB-K)	2	0.0083	0	1	1	500.248	999.489	999.489	-0.26	-0.00013	HCD (High Energy Collision Dissociation)	30	MS2	7.56494	23	28.2054	12666	P1503_A_TRYP_PTMSCAN.raw	F8
[R].GYFENkK.[K]	K6(UB-K)				210364	0.91		NP_001136078.1	1	2	K6(UB-K)	2	1	0	1	2	500.248	999.489	999.489	-0.44	-0.00022	HCD (High Energy Collision Dissociation)	30	MS2	14.6475	23	28.8917	13412	P1503_A_TRYP_PTMSCAN.raw	F8
[R].GYFENkK.[K]	K6(UB-K)				195213	1.13		NP_001136078.1	1	2	K6(UB-K)	2	1	0	1	1	500.248	999.489	999.489	-0.81	-0.00041	HCD (High Energy Collision Dissociation)	30	MS2	16.5452	23	28.545	13033	P1503_A_TRYP_PTMSCAN.raw	F8
[R].GYFENkK.[K]	K6(UB-K)				161924	1.39	154191	NP_001136078.1	1	2	K6(UB-K)	2	0.0504	0	1	1	500.248	999.489	999.489	-0.14	-7e-05	HCD (High Energy Collision Dissociation)	30	MS2	47.2778	247	29.9267	14540	P1503_A_TRYP_PTMSCAN.raw	F8		29.79
[R].GYFENkK.[K]	K6(UB-K)				129708	0.77		NP_001136078.1	1	2	K6(UB-K)	2	1	0	1	2	500.248	999.489	999.489	-0.14	-7e-05	HCD (High Energy Collision Dissociation)	30	MS2	38.9246	23	32.3755	17233	P1503_A_TRYP_PTMSCAN.raw	F8
[R].GYFENkK.[K]	K6(UB-K)				113243	1.49		NP_001136078.1	1	2	K6(UB-K)	2	0.0336	0	1	1	500.248	999.489	999.489	-0.57	-0.00028	HCD (High Energy Collision Dissociation)	30	MS2	27.9412	247	29.2414	13793	P1503_A_TRYP_PTMSCAN.raw	F8
[R].GYFENkK.[K]	K6(UB-K)				112637	0.67		NP_001136078.1	1	2	K6(UB-K)	2	1	0	1	2	500.248	999.489	999.489	-0.69	-0.00034	HCD (High Energy Collision Dissociation)	30	MS2	24.4973	23	32.0271	16852	P1503_A_TRYP_PTMSCAN.raw	F8
[R].GYFENkK.[K]	K6(UB-K)				94723.2	0.9		NP_001136078.1	1	2	K6(UB-K)	2	1	0	1	2	500.248	999.49	999.489	0.17	8e-05	HCD (High Energy Collision Dissociation)	30	MS2	40.6615	23	30.9771	15695	P1503_A_TRYP_PTMSCAN.raw	F8
[R].GYFENkK.[K]	K6(UB-K)				67248.9	0.91	154191	NP_001136078.1	1	2	K6(UB-K)	2	1	0	1	2	500.248	999.49	999.489	0.23	0.00011	HCD (High Energy Collision Dissociation)	30	MS2	50.5214	23	30.2769	14928	P1503_A_TRYP_PTMSCAN.raw	F8		29.79
[R].GYFENkK.[K]	K6(UB-K)				47850.5	0.89	14774269	NP_001136078.1	1	2	K6(UB-K)	2	1	0	1	1	500.248	999.488	999.489	-1.54	-0.00077	HCD (High Energy Collision Dissociation)	30	MS2	61.1984	23	21.706	6173	P1503_A_TRYP_PTMSCAN.raw	F8		22.77
[R].GYFENKk.[K]	K7(UB-K)				41228440	1.52	41485896	NP_001136078.1	1	3	K7(UB-K)	3	0.0132	0	1	1	333.835	999.489	999.489	-0.37	-0.00012	HCD (High Energy Collision Dissociation)	30	MS2	2.46461	2.092	23.7283	7970	P1503_A_TRYP_PTMSCAN.raw	F8		23.69
[R].GYFENKk.[K]	K7(UB-K)				38453404	1.57	41485896	NP_001136078.1	1	3	K7(UB-K)	3	0.0127	0	1	1	333.835	999.489	999.489	-0.37	-0.00012	HCD (High Energy Collision Dissociation)	30	MS2	3.11176	3.542	24.069	8299	P1503_A_TRYP_PTMSCAN.raw	F8		23.69
[R].GYFENKk.[K]	K7(UB-K)				38234904	1.54	41485896	NP_001136078.1	1	3	K7(UB-K)	3	0.026	0	1	1	333.834	999.489	999.489	-0.64	-0.00021	HCD (High Energy Collision Dissociation)	30	MS2	2.93057	2.508	24.2583	8484	P1503_A_TRYP_PTMSCAN.raw	F8		23.69
[R].GYFENKk.[K]	K7(UB-K)				35867572	1.38	41485896	NP_001136078.1	1	3	K7(UB-K)	3	0.0072	0	1	1	333.834	999.489	999.489	-0.73	-0.00024	HCD (High Energy Collision Dissociation)	30	MS2	3.67678	2.491	23.2517	7547	P1503_A_TRYP_PTMSCAN.raw	F8		23.69
[R].GYFENKk.[K]	K7(UB-K)				25048550	1.52	40305340	NP_001136078.1	1	3	K7(UB-K)	3	0.0329	0	1	1	333.834	999.488	999.489	-1.1	-0.00037	HCD (High Energy Collision Dissociation)	30	MS2	4.91401	23	21.909	6371	P1503_A_TRYP_PTMSCAN.raw	F8		22.92
[R].GYFENKk.[K]	K7(UB-K)				15447884	1.94	15424838	NP_001136078.1	1	2	K7(UB-K)	2	0.0103	0	1	1	500.248	999.489	999.489	-0.26	-0.00013	HCD (High Energy Collision Dissociation)	30	MS2	2.70834	4.249	23.7529	7995	P1503_A_TRYP_PTMSCAN.raw	F8		23.62
[R].GYFENKk.[K]	K7(UB-K)				14579777	1.42	14774269	NP_001136078.1	1	2	K7(UB-K)	2	0.0986	0	1	1	500.248	999.488	999.489	-1.3	-0.00065	HCD (High Energy Collision Dissociation)	30	MS2	1.48175	4.173	23.0711	7383	P1503_A_TRYP_PTMSCAN.raw	F8		22.77
[R].GYFENKk.[K]	K7(UB-K)				10958192	1.25	15424838	NP_001136078.1	1	2	K7(UB-K)	2	0.024	0	1	1	500.249	999.49	999.489	0.47	0.00024	HCD (High Energy Collision Dissociation)	30	MS2	48.45	23	24.5895	8823	P1503_A_TRYP_PTMSCAN.raw	F8		23.62
[R].GYFENKk.[K]	K7(UB-K)				9126850	1.37	41485896	NP_001136078.1	1	3	K7(UB-K)	3	0.0219	0	1	1	333.835	999.489	999.489	-0.18	-6e-05	HCD (High Energy Collision Dissociation)	30	MS2	12.4232	10.723	25.4377	9711	P1503_A_TRYP_PTMSCAN.raw	F8		23.69
[R].GYFENKk.[K]	K7(UB-K)				5.09899e+06	1.67	15424838	NP_001136078.1	1	2	K7(UB-K)	2	0.0479	0	1	1	500.248	999.49	999.489	0.23	0.00011	HCD (High Energy Collision Dissociation)	30	MS2	19.7541	16.268	25.1281	9382	P1503_A_TRYP_PTMSCAN.raw	F8		23.62
[R].GYFENKk.[K]	K7(UB-K)				5090217	1.44	41485896	NP_001136078.1	1	3	K7(UB-K)	3	1	0	1	2	333.835	999.489	999.489	-0.37	-0.00012	HCD (High Energy Collision Dissociation)	30	MS2	17.4771	17.83	25.7743	10059	P1503_A_TRYP_PTMSCAN.raw	F8		23.69
[R].GYFENKk.[K]	K7(UB-K)				3.83555e+06	1.41		NP_001136078.1	1	3	K7(UB-K)	3	0.0071	0	1	1	333.834	999.489	999.489	-0.46	-0.00015	HCD (High Energy Collision Dissociation)	30	MS2	18.1388	22.576	26.1109	10417	P1503_A_TRYP_PTMSCAN.raw	F8
[R].GYFENKk.[K]	K7(UB-K)				2.43228e+06	1.42		NP_001136078.1	1	3	K7(UB-K)	3	0.0282	0	1	1	333.835	999.489	999.489	-0.37	-0.00012	HCD (High Energy Collision Dissociation)	30	MS2	18.2692	20.31	26.457	10780	P1503_A_TRYP_PTMSCAN.raw	F8
[R].GYFENKk.[K]	K7(UB-K)				2.36439e+06	1.39		NP_001136078.1	1	3	K7(UB-K)	3	0.0216	0	1	1	333.835	999.489	999.489	-0.37	-0.00012	HCD (High Energy Collision Dissociation)	30	MS2	19.7137	31.586	26.4718	10796	P1503_A_TRYP_PTMSCAN.raw	F8
[R].GYFENKk.[K]	K7(UB-K)				1.53801e+06	1.54		NP_001136078.1	1	3	K7(UB-K)	3	0.013	0	1	1	333.835	999.489	999.489	-0.37	-0.00012	HCD (High Energy Collision Dissociation)	30	MS2	20.5581	76.102	26.7949	11135	P1503_A_TRYP_PTMSCAN.raw	F8
[R].GYFENKk.[K]	K7(UB-K)				1.4614e+06	1.94		NP_001136078.1	1	3	K7(UB-K)	3	0.0464	0	1	1	333.835	999.489	999.489	-0.28	-9e-05	HCD (High Energy Collision Dissociation)	30	MS2	28.9862	139.603	27.1411	11509	P1503_A_TRYP_PTMSCAN.raw	F8
[R].GYFENKk.[K]	K7(UB-K)				874870	1.79		NP_001136078.1	1	3	K7(UB-K)	3	0.0503	0	1	1	333.834	999.489	999.489	-0.82	-0.00027	HCD (High Energy Collision Dissociation)	30	MS2	40.5181	165.743	27.8716	12297	P1503_A_TRYP_PTMSCAN.raw	F8
[R].GYFENKk.[K]	K7(UB-K)				867776	1.91		NP_001136078.1	1	3	K7(UB-K)	3	0.0524	0	1	1	333.834	999.489	999.489	-0.55	-0.00018	HCD (High Energy Collision Dissociation)	30	MS2	31.114	185.514	27.8281	12249	P1503_A_TRYP_PTMSCAN.raw	F8
[R].GYFENKk.[K]	K7(UB-K)				658461	1.72		NP_001136078.1	1	3	K7(UB-K)	3	0.0407	0	1	1	333.834	999.488	999.489	-1.1	-0.00037	HCD (High Energy Collision Dissociation)	30	MS2	44.5004	76.445	28.5145	12999	P1503_A_TRYP_PTMSCAN.raw	F8
[R].GYFENKk.[K]	K7(UB-K)				656885	1.75		NP_001136078.1	1	3	K7(UB-K)	3	0.0057	0	1	1	333.834	999.488	999.489	-1.1	-0.00037	HCD (High Energy Collision Dissociation)	30	MS2	32.4977	123.559	28.1757	12633	P1503_A_TRYP_PTMSCAN.raw	F8
[R].GYFENKk.[K]	K7(UB-K)				478618	1.93		NP_001136078.1	1	3	K7(UB-K)	3	0.0622	0	1	1	333.834	999.488	999.489	-1.01	-0.00034	HCD (High Energy Collision Dissociation)	30	MS2	40.1251	247	28.8615	13378	P1503_A_TRYP_PTMSCAN.raw	F8
[R].GYFENKk.[K]	K7(UB-K)				283938	1.32		NP_001136078.1	1	2	K7(UB-K)	2	0.0076	0	1	1	500.248	999.489	999.489	-0.02	-1e-05	HCD (High Energy Collision Dissociation)	30	MS2	16.988	23	27.8578	12282	P1503_A_TRYP_PTMSCAN.raw	F8
[R].GYFENKk.[K]	K7(UB-K)				225873	1.66	346069	NP_001136078.1	1	3	K7(UB-K)	3	0.0241	0	1	1	333.834	999.488	999.489	-0.92	-0.00031	HCD (High Energy Collision Dissociation)	30	MS2	56.185	247	29.898	14508	P1503_A_TRYP_PTMSCAN.raw	F8		29.71
[R].GYFENKk.[K]	K7(UB-K)				210364	0.91		NP_001136078.1	1	2	K7(UB-K)	2	1	0	1	1	500.248	999.489	999.489	-0.44	-0.00022	HCD (High Energy Collision Dissociation)	30	MS2	14.6475	23	28.8917	13412	P1503_A_TRYP_PTMSCAN.raw	F8
[R].GYFENKk.[K]	K7(UB-K)				208681	1.91	346069	NP_001136078.1	1	3	K7(UB-K)	3	0.0733	0	1	1	333.834	999.488	999.489	-1.74	-0.00058	HCD (High Energy Collision Dissociation)	30	MS2	79.2049	247	30.2451	14892	P1503_A_TRYP_PTMSCAN.raw	F8		29.71
[R].GYFENKk.[K]	K7(UB-K)				195213	1.13		NP_001136078.1	1	2	K7(UB-K)	2	1	0	1	2	500.248	999.489	999.489	-0.81	-0.00041	HCD (High Energy Collision Dissociation)	30	MS2	16.5452	23	28.545	13033	P1503_A_TRYP_PTMSCAN.raw	F8
[R].GYFENKk.[K]	K7(UB-K)				160048	1.6		NP_001136078.1	1	2	K7(UB-K)	2	0.0188	0	1	1	500.248	999.489	999.489	-0.87	-0.00044	HCD (High Energy Collision Dissociation)	30	MS2	21.3709	247	29.5902	14172	P1503_A_TRYP_PTMSCAN.raw	F8
[R].GYFENKk.[K]	K7(UB-K)				129708	0.77		NP_001136078.1	1	2	K7(UB-K)	2	1	0	1	1	500.248	999.489	999.489	-0.14	-7e-05	HCD (High Energy Collision Dissociation)	30	MS2	38.9246	23	32.3755	17233	P1503_A_TRYP_PTMSCAN.raw	F8
[R].GYFENKk.[K]	K7(UB-K)				112637	0.67		NP_001136078.1	1	2	K7(UB-K)	2	1	0	1	1	500.248	999.489	999.489	-0.69	-0.00034	HCD (High Energy Collision Dissociation)	30	MS2	24.4973	23	32.0271	16852	P1503_A_TRYP_PTMSCAN.raw	F8
[R].GYFENKk.[K]	K7(UB-K)				94723.2	0.9		NP_001136078.1	1	2	K7(UB-K)	2	1	0	1	1	500.248	999.49	999.489	0.17	8e-05	HCD (High Energy Collision Dissociation)	30	MS2	40.6615	23	30.9771	15695	P1503_A_TRYP_PTMSCAN.raw	F8
[R].GYFENKk.[K]	K7(UB-K)				67248.9	0.91	154191	NP_001136078.1	1	2	K7(UB-K)	2	1	0	1	1	500.248	999.49	999.489	0.23	0.00011	HCD (High Energy Collision Dissociation)	30	MS2	50.5214	23	30.2769	14928	P1503_A_TRYP_PTMSCAN.raw	F8		29.79
[R].GYFENKk.[K]	K7(UB-K)				47850.5	0.89	14774269	NP_001136078.1	1	2	K7(UB-K)	2	1	0	1	2	500.248	999.488	999.489	-1.54	-0.00077	HCD (High Energy Collision Dissociation)	30	MS2	61.1984	23	21.706	6173	P1503_A_TRYP_PTMSCAN.raw	F8		22.77
[R].GYFENkKK.[C]	K6(UB-K)				658072	2.33	569976	NP_001136078.1	2	3	K6(UB-K)	3	0.0429	0	1	1	376.533	1127.58	1127.58	-0.16	-6e-05	HCD (High Energy Collision Dissociation)	30	MS2	35.0224	109.054	25.4087	9679	P1503_A_TRYP_PTMSCAN.raw	F8		25.42
[R].GYFENkKK.[C]	K6(UB-K)				614882	1.95	666071	NP_001136078.1	2	3	K6(UB-K)	3	0.1026	0	1	1	376.533	1127.58	1127.58	-0.81	-0.00031	HCD (High Energy Collision Dissociation)	30	MS2	31.0344	23	26.4583	10782	P1503_A_TRYP_PTMSCAN.raw	F8		26.13
[R].GYFENkKK.[C]	K6(UB-K)				612744	2.2	666071	NP_001136078.1	2	3	K6(UB-K)	3	0.1045	0	1	1	376.532	1127.58	1127.58	-1.46	-0.00055	HCD (High Energy Collision Dissociation)	30	MS2	31.775	107.933	26.7802	11119	P1503_A_TRYP_PTMSCAN.raw	F8		26.13
[R].GYFENkKK.[C]	K6(UB-K)				593066	1.62	569976	NP_001136078.1	2	3	K6(UB-K)	3	0.1358	0	1	1	376.533	1127.58	1127.58	-0.81	-0.00031	HCD (High Energy Collision Dissociation)	30	MS2	36.6837	23	25.4383	9712	P1503_A_TRYP_PTMSCAN.raw	F8		25.42
[R].GYFENkKK.[C]	K6(UB-K)				586270	2.27	666071	NP_001136078.1	2	3	K6(UB-K)	3	0.0352	0	1	1	376.533	1127.58	1127.58	-1.06	-0.0004	HCD (High Energy Collision Dissociation)	30	MS2	28.5776	68.213	26.0964	10401	P1503_A_TRYP_PTMSCAN.raw	F8		26.13
[R].GYFENkKK.[C]	K6(UB-K)				568796	1.73	606697	NP_001136078.1	2	3	K6(UB-K)	3	0.0751	0	1	1	376.533	1127.58	1127.58	0	0	HCD (High Energy Collision Dissociation)	30	MS2	34.3721	23	24.7265	8958	P1503_A_TRYP_PTMSCAN.raw	F8		24.93
[R].GYFENkKK.[C]	K6(UB-K)				546514	1.86	606697	NP_001136078.1	2	3	K6(UB-K)	3	0.0806	0	1	1	376.533	1127.58	1127.58	-0.57	-0.00021	HCD (High Energy Collision Dissociation)	30	MS2	32.7359	23	25.0772	9330	P1503_A_TRYP_PTMSCAN.raw	F8		24.93
[R].GYFENkKK.[C]	K6(UB-K)				531581	2.4	606697	NP_001136078.1	2	3	K6(UB-K)	3	0.0375	0	1	1	376.533	1127.58	1127.58	-0.49	-0.00018	HCD (High Energy Collision Dissociation)	30	MS2	31.5562	130.848	24.3733	8595	P1503_A_TRYP_PTMSCAN.raw	F8		24.93
[R].GYFENkKK.[C]	K6(UB-K)				525771	1.76	606697	NP_001136078.1	2	3	K6(UB-K)	3	0.0909	0	1	1	376.533	1127.58	1127.58	-0.33	-0.00012	HCD (High Energy Collision Dissociation)	30	MS2	42.2076	23	24.7142	8946	P1503_A_TRYP_PTMSCAN.raw	F8		24.93
[R].GYFENkKK.[C]	K6(UB-K)				520074	2.1	666071	NP_001136078.1	2	3	K6(UB-K)	3	0.0762	0	1	1	376.532	1127.58	1127.58	-1.63	-0.00061	HCD (High Energy Collision Dissociation)	30	MS2	31.9348	61.115	26.4425	10764	P1503_A_TRYP_PTMSCAN.raw	F8		26.13
[R].GYFENkKK.[C]	K6(UB-K)				519024	2.4	666071	NP_001136078.1	2	3	K6(UB-K)	3	0.0542	0	1	1	376.533	1127.58	1127.58	-0.65	-0.00024	HCD (High Energy Collision Dissociation)	30	MS2	26.0588	80.227	27.1556	11525	P1503_A_TRYP_PTMSCAN.raw	F8		26.13
[R].GYFENkKK.[C]	K6(UB-K)				491909	2.15	606697	NP_001136078.1	2	3	K6(UB-K)	3	0.0465	0	1	1	376.533	1127.58	1127.58	-1.14	-0.00043	HCD (High Energy Collision Dissociation)	30	MS2	43.0607	55.098	25.062	9313	P1503_A_TRYP_PTMSCAN.raw	F8		24.93
[R].GYFENkKK.[C]	K6(UB-K)				479444	1.72	666071	NP_001136078.1	2	3	K6(UB-K)	3	0.0988	0	1	1	376.533	1127.58	1127.58	-0.98	-0.00037	HCD (High Energy Collision Dissociation)	30	MS2	20.9825	23	26.8113	11154	P1503_A_TRYP_PTMSCAN.raw	F8		26.13
[R].GYFENkKK.[C]	K6(UB-K)				477229	1.61	629948	NP_001136078.1	2	3	K6(UB-K)	3	0.0248	0	1	1	376.533	1127.58	1127.58	-0.9	-0.00034	HCD (High Energy Collision Dissociation)	30	MS2	30.0978	23	27.5128	11909	P1503_A_TRYP_PTMSCAN.raw	F8		26.57
[R].GYFENkKK.[C]	K6(UB-K)				456306	1.44		NP_001136078.1	2	3	K6(UB-K)	3	0.0278	0	1	1	376.533	1127.58	1127.58	-0.98	-0.00037	HCD (High Energy Collision Dissociation)	30	MS2	33.343	23	23.6879	7935	P1503_A_TRYP_PTMSCAN.raw	F8
[R].GYFENkKK.[C]	K6(UB-K)				450068	1.35	666071	NP_001136078.1	2	3	K6(UB-K)	3	0.0222	0	1	1	376.533	1127.58	1127.58	-0.41	-0.00015	HCD (High Energy Collision Dissociation)	30	MS2	38.1155	23	27.1273	11494	P1503_A_TRYP_PTMSCAN.raw	F8		26.13
[R].GYFENkKK.[C]	K6(UB-K)				446658	1.5		NP_001136078.1	2	3	K6(UB-K)	3	0.0133	0	1	1	376.532	1127.58	1127.58	-1.3	-0.00049	HCD (High Energy Collision Dissociation)	30	MS2	31.426	23	23.3427	7623	P1503_A_TRYP_PTMSCAN.raw	F8
[R].GYFENkKK.[C]	K6(UB-K)				429993	1.92		NP_001136078.1	2	3	K6(UB-K)	3	0.0781	0	1	1	376.533	1127.58	1127.58	-0.57	-0.00021	HCD (High Energy Collision Dissociation)	30	MS2	37.023	23	23.6976	7943	P1503_A_TRYP_PTMSCAN.raw	F8
[R].GYFENkKK.[C]	K6(UB-K)				420890	1.37		NP_001136078.1	2	3	K6(UB-K)	3	0.1022	0	1	1	376.532	1127.58	1127.58	-1.63	-0.00061	HCD (High Energy Collision Dissociation)	30	MS2	39.0465	23	23.3538	7633	P1503_A_TRYP_PTMSCAN.raw	F8
[R].GYFENkKK.[C]	K6(UB-K)				412204	1.82	637052	NP_001136078.1	2	3	K6(UB-K)	3	0.1154	0	1	1	376.533	1127.58	1127.58	-0.57	-0.00021	HCD (High Energy Collision Dissociation)	30	MS2	29.9849	23	25.7749	10060	P1503_A_TRYP_PTMSCAN.raw	F8		25.85
[R].GYFENkKK.[C]	K6(UB-K)				398788	2.21		NP_001136078.1	2	3	K6(UB-K)	3	0.0498	0	1	1	376.533	1127.58	1127.58	-0.57	-0.00021	HCD (High Energy Collision Dissociation)	30	MS2	35.3441	100.068	24.0304	8259	P1503_A_TRYP_PTMSCAN.raw	F8
[R].GYFENkKK.[C]	K6(UB-K)				372738	1.89	407125	NP_001136078.1	2	3	K6(UB-K)	3	0.0741	0	1	1	376.532	1127.58	1127.58	-1.71	-0.00064	HCD (High Energy Collision Dissociation)	30	MS2	40.5656	23	22.9983	7319	P1503_A_TRYP_PTMSCAN.raw	F8		23.11
[R].GYFENkKK.[C]	K6(UB-K)				366187	2.19	407125	NP_001136078.1	2	3	K6(UB-K)	3	0.0411	0	1	1	376.532	1127.58	1127.58	-1.63	-0.00061	HCD (High Energy Collision Dissociation)	30	MS2	38.282	107.728	23.0105	7331	P1503_A_TRYP_PTMSCAN.raw	F8		23.11
[R].GYFENkKK.[C]	K6(UB-K)				322495	2.23	407125	NP_001136078.1	2	3	K6(UB-K)	3	0.0493	0	1	1	376.532	1127.58	1127.58	-1.3	-0.00049	HCD (High Energy Collision Dissociation)	30	MS2	38.6543	198.016	22.3314	6729	P1503_A_TRYP_PTMSCAN.raw	F8		23.11
[R].GYFENkKK.[C]	K6(UB-K)				263362	1.6	407125	NP_001136078.1	2	3	K6(UB-K)	3	0.025	0	1	1	376.532	1127.58	1127.58	-1.63	-0.00061	HCD (High Energy Collision Dissociation)	30	MS2	44.2822	23	22.6618	7020	P1503_A_TRYP_PTMSCAN.raw	F8		23.11
[R].GYFENkKK.[C]	K6(UB-K)				259898	2.31	407125	NP_001136078.1	2	3	K6(UB-K)	3	0.0736	0	1	1	376.533	1127.58	1127.58	-0.98	-0.00037	HCD (High Energy Collision Dissociation)	30	MS2	35.1445	148.572	22.6732	7031	P1503_A_TRYP_PTMSCAN.raw	F8		23.11
[R].GYFENkKK.[C]	K6(UB-K)				67690.4	2.04	210191	NP_001136078.1	2	3	K6(UB-K)	3	0.0686	0	1	1	376.532	1127.58	1127.58	-3.41	-0.00128	HCD (High Energy Collision Dissociation)	30	MS2	59.9073	247	21.6292	6104	P1503_A_TRYP_PTMSCAN.raw	F8		21.97
[R].GYFENkKK.[C]	K6(UB-K)				60693.1	0.79		NP_001136078.1	2	2	K6(UB-K)	2	1	0	1	2	564.296	1127.59	1127.58	0.63	0.00036	HCD (High Energy Collision Dissociation)	30	MS2	40.396	23	25.3226	9589	P1503_A_TRYP_PTMSCAN.raw	F8
[R].GYFENkKK.[C]	K6(UB-K)				39850.9	1.7		NP_001136078.1	2	2	K6(UB-K)	2	0.1059	0	1	1	564.296	1127.58	1127.58	0.09	5e-05	HCD (High Energy Collision Dissociation)	30	MS2	17.766	247	22.8932	7228	P1503_A_TRYP_PTMSCAN.raw	F8
[R].GYFENkkK.[C]	K6(UB-K); K7(UB-K)				218467	1.78		NP_001136078.1	2	3	K6(UB-K); K7(UB-K)	3	0.0169	0	1	1	414.547	1241.63	1241.63	-0.58	-0.00024	HCD (High Energy Collision Dissociation)	30	MS2	20.5488	247	25.3341	9600	P1503_A_TRYP_PTMSCAN.raw	F8
[R].GYFENkkK.[C]	K6(UB-K); K7(UB-K)				214568	1.64		NP_001136078.1	2	3	K6(UB-K); K7(UB-K)	3	0.0671	0	1	1	414.547	1241.63	1241.63	-0.88	-0.00036	HCD (High Energy Collision Dissociation)	30	MS2	23.4645	247	26.027	10327	P1503_A_TRYP_PTMSCAN.raw	F8
[R].GYFENkkK.[C]	K6(UB-K); K7(UB-K)				209207	1.82	241813	NP_001136078.1	2	3	K6(UB-K); K7(UB-K)	3	0.0824	0	1	1	414.547	1241.63	1241.63	-0.29	-0.00012	HCD (High Energy Collision Dissociation)	30	MS2	11.1078	247	26.7061	11040	P1503_A_TRYP_PTMSCAN.raw	F8		26.52
[R].GYFENkkK.[C]	K6(UB-K); K7(UB-K)				191711	1.65	241813	NP_001136078.1	2	3	K6(UB-K); K7(UB-K)	3	0.103	0	1	1	414.547	1241.63	1241.63	0.08	3e-05	HCD (High Energy Collision Dissociation)	30	MS2	9.23986	174.433	26.3656	10688	P1503_A_TRYP_PTMSCAN.raw	F8		26.52
[R].GYFENkkK.[C]	K6(UB-K); K7(UB-K)				175067	1.43	183803	NP_001136078.1	2	3	K6(UB-K); K7(UB-K)	3	0.1119	0	1	1	414.547	1241.63	1241.63	-0.36	-0.00015	HCD (High Energy Collision Dissociation)	30	MS2	79.2193	120.701	23.6246	7878	P1503_A_TRYP_PTMSCAN.raw	F8		23.72
[R].GYFENKkk.[C]	K7(UB-K); K8(UB-K)				184570	1.54		NP_001136078.1	2	3	K7(UB-K); K8(UB-K)	3	0.0519	0	1	1	414.547	1241.63	1241.63	-0.51	-0.00021	HCD (High Energy Collision Dissociation)	30	MS2	14.5297	247	24.3042	8528	P1503_A_TRYP_PTMSCAN.raw	F8
[R].GYFENKkk.[C]	K7(UB-K); K8(UB-K)				171676	1.76		NP_001136078.1	2	3	K7(UB-K); K8(UB-K)	3	0.017	0	1	1	414.547	1241.63	1241.63	0.01	0	HCD (High Energy Collision Dissociation)	30	MS2	50.1179	247	24.993	9240	P1503_A_TRYP_PTMSCAN.raw	F8
[R].GYFENKkk.[C]	K7(UB-K); K8(UB-K)				144923	1.52	183803	NP_001136078.1	2	3	K7(UB-K); K8(UB-K)	3	0.0197	0	1	1	414.547	1241.63	1241.63	-0.21	-9e-05	HCD (High Energy Collision Dissociation)	30	MS2	0	247	23.2889	7582	P1503_A_TRYP_PTMSCAN.raw	F8		23.72
[R].GYFENKkk.[C]	K7(UB-K); K8(UB-K)				137072	1.6		NP_001136078.1	2	3	K7(UB-K); K8(UB-K)	3	0.025	0	1	1	414.547	1241.63	1241.63	-1.17	-0.00048	HCD (High Energy Collision Dissociation)	30	MS2	54.168	247	24.6503	8880	P1503_A_TRYP_PTMSCAN.raw	F8
[R].GYFENKkk.[C]	K7(UB-K); K8(UB-K)				124959	1.55	128485	NP_001136078.1	2	3	K7(UB-K); K8(UB-K)	3	0.0452	0	1	1	414.547	1241.63	1241.63	-1.17	-0.00048	HCD (High Energy Collision Dissociation)	30	MS2	8.3569	247	22.9491	7278	P1503_A_TRYP_PTMSCAN.raw	F8		22.92
				8.16799e+08
	Lys-N digested NO IP sample
Confidence	Annotated Sequence	Ubi site	# PSMs	Abundance: F7: Sample	XCorr (by Search Engine): Sequest HT	Master Protein Accessions	Positions in Master Proteins	Modifications	# Missed Cleavages	Theo. MH+ [Da]	Quan Info	Found in Sample: [S7] F7: Sample	Confidence (by Search Engine): Sequest HT	Top Apex RT [min]
High	[N].KKKCHAEICFINEI.[K]	1xUbquitin-K [K51]	1		2.35	NP_001136078.1	NP_001136078.1 [50-63]	2xCarbamidomethyl [C4; C9]; 1xUbquitin-K [K2]	2	1903.95	No Quan Values	High	High
High	[K].KKCHAEICFINEI.[K]		7	2.46918e+06	1.82	NP_001136078.1	NP_001136078.1 [51-63]	2xCarbamidomethyl [C3; C8]	1	1661.81		High	High	56.63
Medium	[R].KALLCYQLTPQNGSTPTRGYFENK.[K]	2xUbquitin-K [K27; K50]	1		0.21	NP_001136078.1	NP_001136078.1 [27-50]	1xCarbamidomethyl [C5]; 2xUbquitin-K [K1; K24]	1	3014.48	No Quan Values	Medium	Medium
High	[R].KALLCYQLTPQNGSTPTRGYFENK.[K]		50	5.52723e+07	8.14	NP_001136078.1	NP_001136078.1 [27-50]	1xCarbamidomethyl [C5]; 1xDeamidated [N]	1	2787.38		High	High	34.96
High	[R].KALLCYQLTPQNGSTPTRGYFENK.[K]		5		7.07	NP_001136078.1	NP_001136078.1 [27-50]	1xCarbamidomethyl [C5]; 2xDeamidated [N/Q]	1	2788.36	No Quan Values	High	High
High	[R].KALLCYQLTPQNGSTPTRGYFENKK.[K]		85	4.23473e+07	6.66	NP_001136078.1	NP_001136078.1 [27-51]	1xCarbamidomethyl [C5]; 1xDeamidated [N]	2	2915.47		High	High	32.99
High	[R].KALLCYQLTPQNGSTPTRGYFENKK.[K]		9	4.69599e+06	6.33	NP_001136078.1	NP_001136078.1 [27-51]	1xCarbamidomethyl [C5]; 2xDeamidated [N/Q]	2	2916.46		High	High	37.54
High	[R].KALLCYQLTPQNGSTPTRGYFENK.[K]		3	6.88196e+06	5.73	NP_001136078.1	NP_001136078.1 [27-50]	1xCarbamidomethyl [C5]; 3xDeamidated [Q7; Q11; N23]	1	2789.35		High	High	39.53
High	[R].KALLCYQLTPQNGSTPTRGYFENK.[K]		1		5.04	NP_001136078.1	NP_001136078.1 [27-50]	1xCarbamidomethyl [C5]	1	2786.39	No Quan Values	High	High
High	[C].KMLEELDKNSRAI.[K]		23	6.68567e+06	5	NP_001136078.1	NP_001136078.1 [161-173]		1	1546.83		High	High	29.08
High	[C].KMLEELDKNSRAI.[K]		2	516105	4.37	NP_001136078.1	NP_001136078.1 [161-173]	1xDeamidated [N9]	1	1547.81		High	High	37.81
High	[C].KMLEELDKNSRAI.[K]		4	5.07968e+06	4.07	NP_001136078.1	NP_001136078.1 [161-173]	1xOxidation [M2]	1	1562.82		High	High	25.58
High	[C].KMLEELDKNSRAI.[K]		1		2.53	NP_001136078.1	NP_001136078.1 [161-173]	1xDeamidated [N9]; 1xOxidation [M2]	1	1563.8	No Quan Values	High	High
High	[C].KMLEELDKNSRAI.[K]	1xUbquitin-K [K161/168]	4	1.33235e+06	1.96	NP_001136078.1	NP_001136078.1 [161-173]	1xOxidation [M2]; 1xUbquitin-K [K]	1	1676.86		High	High	22.12
Medium	[C].KMLEELDKNSRAI.[K]	1xUbquitin-K [K168]	1		1.21	NP_001136078.1	NP_001136078.1 [161-173]	1xUbquitin-K [K8]	1	1660.87	No Quan Values	Medium	Medium
Medium	[E].KPLSFDPCKMLEELDKNSRAI.[K]		1	6201028	1.33	NP_001136078.1	NP_001136078.1 [153-173]	1xCarbamidomethyl [C8]; 1xOxidation [M10]	2	2507.26		Medium	Medium	43.63
	Lys-N digested K-ɛ-GG IP sample
Confidence	Annotated Sequence	Ubi site	# PSMs	Abundance: F9: Sample	XCorr (by Search Engine): Sequest HT	Master Protein Accessions	Positions in Master Proteins	Modifications	# Missed Cleavages	Theo. MH+ [Da]	Quan Info	Found in Sample: [S9] F9: Sample	Confidence (by Search Engine): Sequest HT	Top Apex RT [min]
High	[-].MALLTAETFRLQFNNRRRLRRPYYPR.[K]		1		0.59	NP_001136078.1	NP_001136078.1 [1-26]	3xDeamidated [Q12; N14; N15]	0	3341.78	Not Reliable	High	High
High	[C].KMLEELDKNSRAI.[K]		1	75477.4	0.44	NP_001136078.1	NP_001136078.1 [161-173]	1xDeamidated [N9]; 1xOxidation [M2]	1	1563.8		High	High	39
High	[C].KMLEELDKNSRAI.[K]		4		0.82	NP_001136078.1	NP_001136078.1 [161-173]	1xOxidation [M2]	1	1562.82	No Quan Values	High	High
High	[C].KMLEELDKNSRAI.[K]	1xUbquitin-K [K168]	2		0.25	NP_001136078.1	NP_001136078.1 [161-173]	1xOxidation [M2]; 1xUbquitin-K [K8]	1	1676.86	No Quan Values	High	High
High	[I].KRRLERI.[K]		58	2.42284e+07	2.93	NP_001136078.1	NP_001136078.1 [174-180]		0	970.627		High	High	56.98
High	[K].KKCHAEICFINEI.[K]		2	630340	1.01	NP_001136078.1	NP_001136078.1 [51-63]	2xCarbamidomethyl [C3; C8]	1	1661.81		High	High	56.6
High	[R].KALLCYQLTPQNGSTPTRGYFENKK.[K]		33	962499	1.19	NP_001136078.1	NP_001136078.1 [27-51]	1xCarbamidomethyl [C5]; 2xDeamidated [N/Q]	2	2916.46		High	High	56.73
High	[R].KALLCYQLTPQNGSTPTRGYFENKK.[K]		4		0.99	NP_001136078.1	NP_001136078.1 [27-51]	1xCarbamidomethyl [C5]; 3xDeamidated [Q7; N23; N/Q]	2	2917.44	No Quan Values	High	High
