# Supplementary material for: HIV-1 vif mediates ubiquitination of the proximal protomer in the APOBEC3H dimer to induce degradation
Source: Nat Commun. 2025 Jul 1;16:5879. doi: 10.1038/s41467-025-60984-y (PMC12217271; doi:10.1038/s41467-025-60984-y)
Supplement: Supplementary file 6 — Source data [file 41467_2025_60984_MOESM6_ESM.xlsx]

## Sheet: Suppl. Figure 9
	Supplementary Fgiure 9

## Sheet: Suppl. Figure 10
	Supplementary Figure 10
